# Supplementary material for: ﻿A new nothogenus and nothospecies in the Zygopetalinae (Orchidaceae), with a note on euglossine pollination in the subtribe
Source: PhytoKeys. 2025 Nov 7;266:33–52. doi: 10.3897/phytokeys.266.159892 (PMC12619070; doi:10.3897/phytokeys.266.159892)
Supplement: XML Treatment for Benzoscaphe [file phytokeys.266.159892-treatment1.xml]

<!DOCTYPE tp:taxon-treatment
  PUBLIC "-//TaxonX//DTD Taxonomic Treatment Publishing DTD v0 20100105//EN" "tax-treatment-NSO.dtd">
<tp:taxon-treatment xmlns:tp="http://www.plazi.org/taxpub"><tp:treatment-meta><kwd-group><label>Taxon classification</label><kwd>
              <named-content content-type="kingdom">Plantae</named-content>
            </kwd><kwd>
              <named-content content-type="order">Asparagales</named-content>
            </kwd><kwd>
              <named-content content-type="family">Orchidaceae</named-content>
            </kwd></kwd-group><mixed-citation publication-type="journal"><person-group><name><surname>Pupulin</surname><given-names>Franco</given-names></name><name><surname>Karremans</surname><given-names>Adam P.</given-names></name><name><surname>Salas Hidalgo</surname><given-names>Elvira</given-names></name></person-group><article-title>﻿A new nothogenus and nothospecies in the <tp:taxon-name><tp:taxon-name-part taxon-name-part-type="subtribe">Zygopetalinae</tp:taxon-name-part></tp:taxon-name> (<tp:taxon-name><tp:taxon-name-part taxon-name-part-type="family">Orchidaceae</tp:taxon-name-part></tp:taxon-name>), with a note on euglossine pollination in the subtribe</article-title><source>PhytoKeys</source><day>07</day><month>11</month><year>2025</year><volume>266</volume><fpage>33</fpage><lpage>52</lpage><pub-id pub-id-type="doi">10.3897/phytokeys.266.159892</pub-id></mixed-citation></tp:treatment-meta><tp:nomenclature><label>﻿×</label><tp:taxon-name><object-id xmlns:xlink="http://www.w3.org/1999/xlink" content-type="arpha" xlink:type="simple">F63D5003-A7C9-54F2-AEF3-A9082F7BD110</object-id>
            <tp:taxon-name-part taxon-name-part-type="genus" reg="Benzoscaphe">Benzoscaphe</tp:taxon-name-part>
            <object-id xmlns:xlink="http://www.w3.org/1999/xlink" content-type="ipni" xlink:type="simple">urn:lsid:ipni.org:names:77371638-1</object-id>
          </tp:taxon-name><tp:taxon-authority>Pupulin</tp:taxon-authority><tp:taxon-status xmlns:xlink="http://www.w3.org/1999/xlink" xlink:type="simple">nothogen. nov.</tp:taxon-status></tp:nomenclature><tp:treatment-sec sec-type="type species" id="SECID0EPGAE"><title>Type species.</title><p>×<italic><tp:taxon-name><tp:taxon-name-part taxon-name-part-type="genus" reg="Benzoscaphe">Benzoscaphe</tp:taxon-name-part> <tp:taxon-name-part taxon-name-part-type="species" reg="stelleri">stelleri</tp:taxon-name-part></tp:taxon-name></italic> Pupulin, Karremans &amp; E.Salas</p></tp:treatment-sec><tp:treatment-sec sec-type="diagnosis" id="SECID0EAHAE"><title>Diagnosis.</title><p>Nothogenus novum caracteribus intermediis inter Benzingiam <italic>Dodson</italic> et Chondroscaphen <italic>(Dressler) Senghas et G.Gerlach</italic>. Folia viridi-grisacea sicut Benzingiarum species sed erecta prod pendulis sicut Chondroscapharum species; sepalis lateralibus omnino reflexis subuncinatis, basi petalorum ad columna adnata, pede columnae elongato Benzingiae similiter; inflorescentia suberecta prod pendula, petalis subtrapezoideis, labello callis duobus ornato, anthera elongata anguste ovata, polliniis elongatis valde curvatis supra stipitem rectangulo concavo-convexo viscidioque incrassato sicut Chondroscapharum species; floris magnitudo et forma labelli intermediis inter genera dignoscenda.</p></tp:treatment-sec><tp:treatment-sec sec-type="description" id="SECID0EPHAE"><title>Description.</title><p>Epiphytic, caespitose, erect <bold><italic>herbs</italic></bold> with a tuft of leaves fan-like arranged. <bold><italic>Roots</italic></bold> slender, flexuous, whitish. <bold><italic>Leaves</italic></bold> narrowly elliptic, acuminate, with a short conduplicate petiole, grayish green, articulated with basal, ovate, conduplicate sheaths provided with hyaline margins. <bold><italic>Inflorescence</italic></bold> a single-flowered raceme, suberect, much shorter than the leaves. <bold><italic>Floral bracts</italic></bold> two, the outer bract larger, broadly ovate, loose, the inner bractlet lanceolate, smaller. Pedicellate ovary terete, gently curved toward the apex. <bold><italic>Flower</italic></bold> spreading, downward facing, the <bold><italic>dorsal sepal</italic></bold> porrect-recurved, the <bold><italic>lateral sepals</italic></bold> reflexed, subuncinate, the <bold><italic>petals</italic></bold> inserted along the basal side of the column, porrect with the apex gently recurved, the <bold><italic>lip</italic></bold> obscurely three-lobed, the lateral lobes erect, the midlobe geniculate-bent, with ruffled margins; disc with a median, irregularly dentate callus and a second thickening toward the apex of the midlobe. <bold><italic>Column</italic></bold> hemiterete, dilated around the stigma, provided with a long foot, the stigma transversal, slit-like, the clinandrium swallow, the <bold><italic>anther</italic></bold> ovate; <bold><italic>pollinia</italic></bold> 4 in two superposed pairs of different sizes, on a rectangular, erected stipe and a narrowly lanceolate, thick viscidium.</p><p>The new nothogenus presents intermediate features between the genera <italic><tp:taxon-name><tp:taxon-name-part taxon-name-part-type="genus" reg="Benzingia">Benzingia</tp:taxon-name-part></tp:taxon-name></italic> (Fig. <xref ref-type="fig" rid="F1">1</xref>) and <italic><tp:taxon-name><tp:taxon-name-part taxon-name-part-type="genus" reg="Chondroscaphe">Chondroscaphe</tp:taxon-name-part></tp:taxon-name></italic> (Fig. <xref ref-type="fig" rid="F2">2</xref>). The leaves are grayish green with the epidermis somewhat prismatic, like in <italic><tp:taxon-name><tp:taxon-name-part taxon-name-part-type="genus" reg="Benzingia">Benzingia</tp:taxon-name-part></tp:taxon-name></italic>, but they are held erect as in species of <italic><tp:taxon-name><tp:taxon-name-part taxon-name-part-type="genus" reg="Chondroscaphe">Chondroscaphe</tp:taxon-name-part></tp:taxon-name></italic>. The size of the flower is intermediate between the smaller flower of <italic><tp:taxon-name><tp:taxon-name-part taxon-name-part-type="genus" reg="Benzingia">Benzingia</tp:taxon-name-part></tp:taxon-name></italic> (natural spread of flower <italic>ca.</italic> 3 cm) and larger ones typical of <italic><tp:taxon-name><tp:taxon-name-part taxon-name-part-type="genus" reg="Chondroscaphe">Chondroscaphe</tp:taxon-name-part></tp:taxon-name></italic> (spread flowers &gt;6 cm). The flower of the nothogenus is similar to that of <italic><tp:taxon-name><tp:taxon-name-part taxon-name-part-type="genus" reg="Benzingia">Benzingia</tp:taxon-name-part></tp:taxon-name></italic> in the lateral sepals completely reflexed and uncinate at the apex, the base of the petals adnate to the margins of the column, and the elongate column foot. It resembles <italic><tp:taxon-name><tp:taxon-name-part taxon-name-part-type="genus" reg="Chondroscaphe">Chondroscaphe</tp:taxon-name-part></tp:taxon-name></italic> in the subtrapezoid petals, the lip provided with a basal callus and a distinct apical bulging, the narrowly ovate, elongate anther cap, and the shape of the pollinarium, with four elongate, distinctly curved pollinia lying over a rectangular, concave-convex stipe, attached to a thick viscidium.</p><fig id="F1" position="float" orientation="portrait"><object-id xmlns:xlink="http://www.w3.org/1999/xlink" content-type="doi" xlink:type="simple">10.3897/phytokeys.266.159892.figure1</object-id><object-id xmlns:xlink="http://www.w3.org/1999/xlink" content-type="arpha" xlink:type="simple">56343E90-00CA-5793-9F36-8BC9AD79D786</object-id><label>Figure 1.</label><caption><p>Lankester Composite Digital Plate of <italic><tp:taxon-name><tp:taxon-name-part taxon-name-part-type="genus" reg="Benzingia">Benzingia</tp:taxon-name-part> <tp:taxon-name-part taxon-name-part-type="species" reg="reichenbachiana">reichenbachiana</tp:taxon-name-part></tp:taxon-name></italic>. <bold>A.</bold> Habit; <bold>B.</bold> Flower; <bold>C.</bold> Dissected perianth; <bold>D.</bold> Ovary, column, and lip in three-quarters view; <bold>E.</bold> Lip in longitudinal section; <bold>F.</bold> column, several views; <bold>G.</bold> Pollinarium in dorsal, ventral, and lateral views: <bold>H.</bold> anther cap. Scale bars: 1 mm (<bold>G, H</bold>); 2 cm (<bold>D, E, F</bold>); 3 cm (<bold>C</bold>); 5 cm (<bold>A</bold>). Prepared by F. Pupulin from <italic>Pupulin 5159</italic> (voucher at JBL-B0354).</p></caption><graphic xmlns:xlink="http://www.w3.org/1999/xlink" xlink:href="phytokeys-266-033_article-159892__-g001.jpg" position="float" orientation="portrait" xlink:type="simple" id="oo_1460331.jpg"><uri content-type="original_file" xlink:type="simple">https://binary.pensoft.net/fig/1460331</uri></graphic></fig><fig id="F2" position="float" orientation="portrait"><object-id xmlns:xlink="http://www.w3.org/1999/xlink" content-type="doi" xlink:type="simple">10.3897/phytokeys.266.159892.figure2</object-id><object-id xmlns:xlink="http://www.w3.org/1999/xlink" content-type="arpha" xlink:type="simple">10B59664-97D0-5E6F-9987-71070C4E500E</object-id><label>Figure 2.</label><caption><p>Lankester Composite Digital Plate of <italic><tp:taxon-name><tp:taxon-name-part taxon-name-part-type="genus" reg="Chondroscaphe">Chondroscaphe</tp:taxon-name-part> <tp:taxon-name-part taxon-name-part-type="species" reg="bicolor">bicolor</tp:taxon-name-part></tp:taxon-name></italic>. <bold>A.</bold> Habit; <bold>B.</bold> Flower; <bold>C.</bold> Dissected perianth; <bold>D.</bold> Ovary, column, and lip in three-quarters view; <bold>E.</bold> Column in lateral and three-quarters views; <bold>F.</bold> Column in ventral view; <bold>G.</bold> Pollinarium in dorsal, ventral, and lateral views; <bold>H.</bold> Anther cap. Scale bars: 3 mm (<bold>G, H</bold>); 1 cm (<bold>D, E, F</bold>); 2 cm (<bold>B</bold>); 3 cm (<bold>C</bold>); 10 cm (<bold>A</bold>). Prepared by F. Pupulin from <italic>Bogarin 14717</italic> (voucher at JBL-L0130).</p></caption><graphic xmlns:xlink="http://www.w3.org/1999/xlink" xlink:href="phytokeys-266-033_article-159892__-g002.jpg" position="float" orientation="portrait" xlink:type="simple" id="oo_1460332.jpg"><uri content-type="original_file" xlink:type="simple">https://binary.pensoft.net/fig/1460332</uri></graphic></fig></tp:treatment-sec></tp:taxon-treatment>
