# Supplementary material for: ﻿A new nothogenus and nothospecies in the Zygopetalinae (Orchidaceae), with a note on euglossine pollination in the subtribe
Source: PhytoKeys. 2025 Nov 7;266:33–52. doi: 10.3897/phytokeys.266.159892 (PMC12619070; doi:10.3897/phytokeys.266.159892)
Supplement: XML Treatment for Benzoscaphe stelleri [file phytokeys.266.159892-treatment2.xml]

<!DOCTYPE tp:taxon-treatment
  PUBLIC "-//TaxonX//DTD Taxonomic Treatment Publishing DTD v0 20100105//EN" "tax-treatment-NSO.dtd">
<tp:taxon-treatment xmlns:tp="http://www.plazi.org/taxpub"><tp:treatment-meta><kwd-group><label>Taxon classification</label><kwd>
              <named-content content-type="kingdom">Plantae</named-content>
            </kwd><kwd>
              <named-content content-type="order">Asparagales</named-content>
            </kwd><kwd>
              <named-content content-type="family">Orchidaceae</named-content>
            </kwd></kwd-group><mixed-citation publication-type="journal"><person-group><name><surname>Pupulin</surname><given-names>Franco</given-names></name><name><surname>Karremans</surname><given-names>Adam P.</given-names></name><name><surname>Salas Hidalgo</surname><given-names>Elvira</given-names></name></person-group><article-title>﻿A new nothogenus and nothospecies in the <tp:taxon-name><tp:taxon-name-part taxon-name-part-type="subtribe">Zygopetalinae</tp:taxon-name-part></tp:taxon-name> (<tp:taxon-name><tp:taxon-name-part taxon-name-part-type="family">Orchidaceae</tp:taxon-name-part></tp:taxon-name>), with a note on euglossine pollination in the subtribe</article-title><source>PhytoKeys</source><day>07</day><month>11</month><year>2025</year><volume>266</volume><fpage>33</fpage><lpage>52</lpage><pub-id pub-id-type="doi">10.3897/phytokeys.266.159892</pub-id></mixed-citation></tp:treatment-meta><tp:nomenclature><label>﻿×</label><tp:taxon-name><object-id xmlns:xlink="http://www.w3.org/1999/xlink" content-type="arpha" xlink:type="simple">502E5546-3A73-5869-920D-EAA98F583823</object-id>
            <tp:taxon-name-part taxon-name-part-type="genus" reg="Benzoscaphe">Benzoscaphe</tp:taxon-name-part>
            <tp:taxon-name-part taxon-name-part-type="species" reg="stelleri">stelleri</tp:taxon-name-part>
            <object-id xmlns:xlink="http://www.w3.org/1999/xlink" content-type="ipni" xlink:type="simple">urn:lsid:ipni.org:names:77371639-1</object-id>
          </tp:taxon-name><tp:taxon-authority>Pupulin, Karremans &amp; E.Salas</tp:taxon-authority><tp:taxon-status xmlns:xlink="http://www.w3.org/1999/xlink" xlink:type="simple">nothosp. nov.</tp:taxon-status></tp:nomenclature><tp:treatment-sec sec-type="material" id="SECID0E4NAE"><title>Type.</title><p>Costa Rica • Alajuela: Naranjo, San Juanillo, road to Zarcero, epiphytic in forest remnants at the right of the road, <named-content xmlns:xlink="http://www.w3.org/1999/xlink" content-type="dwc:verbatimCoordinates" xlink:type="simple"><named-content content-type="geo-json" specific-use="{&#34;type&#34;:&#34;Point&#34;,&#34;coordinates&#34;:[-84.386944,10.144556]}" id="NCID0EGOAE" xlink:type="simple">10°08'40.4"N, 84°23'13.0"W</named-content></named-content>, 1450 m, 14 March 2024, <italic>F. Pupulin 9146 &amp; N. Steller</italic> (<bold><italic>holotype</italic></bold>, JBL-K0409). (Figs <xref ref-type="fig" rid="F3">3</xref>–<xref ref-type="fig" rid="F5">5</xref>).</p></tp:treatment-sec><tp:treatment-sec sec-type="diagnosis" id="SECID0EYOAE"><title>Diagnosis.</title><p>Nothospecies nova caracteribus intermediis inter Benzingiam reichenbachianam (<italic>Schltr.</italic>) <italic>Dressler</italic> et valde probabiliter Chondroscaphen bicolorem <italic>(Rolfe) Dressler</italic> dignoscenda. Folia viridi-grisacea sicut Benzingiae reichenbachianae sed erecta prod pendulis sicut <tp:taxon-name><tp:taxon-name-part taxon-name-part-type="genus" reg="Chondroscaphe">Chondroscaphe</tp:taxon-name-part> <tp:taxon-name-part taxon-name-part-type="species" reg="bicolor">bicolor</tp:taxon-name-part></tp:taxon-name>; sepalis lateralibus omnino reflexis subuncinatis, basi petalorum ad columna adnata, pede columnae elongato Benzingiae similiter; inflorescentia suberecta prod pendula, petalis subtrapezoideis, labello callis duobus ornato, anthera elongata anguste ovata, polliniis elongatis valde curvatis supra stipitem rectangulo concavo-convexo viscidioque incrassato sicut <tp:taxon-name><tp:taxon-name-part taxon-name-part-type="genus" reg="Chondroscaphe">Chondroscaphe</tp:taxon-name-part> <tp:taxon-name-part taxon-name-part-type="species" reg="bicolor">bicolor</tp:taxon-name-part></tp:taxon-name>; floris magnitudo et forma labelli intermediis inter duabus speciebus.</p><fig id="F3" position="float" orientation="portrait"><object-id xmlns:xlink="http://www.w3.org/1999/xlink" content-type="doi" xlink:type="simple">10.3897/phytokeys.266.159892.figure3</object-id><object-id xmlns:xlink="http://www.w3.org/1999/xlink" content-type="arpha" xlink:type="simple">8834391F-016F-5302-A1BC-0671BDF681DD</object-id><label>Figure 3.</label><caption><p>×<italic><tp:taxon-name><tp:taxon-name-part taxon-name-part-type="genus" reg="Benzoscaphe">Benzoscaphe</tp:taxon-name-part> <tp:taxon-name-part taxon-name-part-type="species" reg="stelleri">stelleri.</tp:taxon-name-part></tp:taxon-name></italic><bold>A.</bold> Habit <bold>B.</bold> Flower <bold>C.</bold> Dissected perianth; <bold>D.</bold> Ovary, column, and lip in three-quarters view; <bold>E.</bold> Column in lateral, three-quarters, and ventral views (emasculated at the right); <bold>F.</bold> Pollinarium in dorsal, ventral, three-quarters, and lateral views; <bold>G.</bold> Anther cap. Scale bars: 3 mm (<bold>F, G</bold>); 5 mm (<bold>E</bold>); 1 cm (<bold>B, D</bold>); 3 cm (<bold>C</bold>); 10 cm (<bold>A</bold>). Drawn by S. Poltronieri from <italic>F. Pupulin 9146</italic> (voucher at JBL-K0409).</p></caption><graphic xmlns:xlink="http://www.w3.org/1999/xlink" xlink:href="phytokeys-266-033_article-159892__-g003.jpg" position="float" orientation="portrait" xlink:type="simple" id="oo_1460333.jpg"><uri content-type="original_file" xlink:type="simple">https://binary.pensoft.net/fig/1460333</uri></graphic></fig><fig id="F4" position="float" orientation="portrait"><object-id xmlns:xlink="http://www.w3.org/1999/xlink" content-type="doi" xlink:type="simple">10.3897/phytokeys.266.159892.figure4</object-id><object-id xmlns:xlink="http://www.w3.org/1999/xlink" content-type="arpha" xlink:type="simple">7D542A28-01D9-5430-AD96-1989F42DAFE6</object-id><label>Figure 4.</label><caption><p>Lankester Composite Digital Plate of ×<italic><tp:taxon-name><tp:taxon-name-part taxon-name-part-type="genus" reg="Benzoscaphe">Benzoscaphe</tp:taxon-name-part> <tp:taxon-name-part taxon-name-part-type="species" reg="stelleri">stelleri.</tp:taxon-name-part></tp:taxon-name></italic><bold>A.</bold> Habit; <bold>B.</bold> Flower; <bold>C.</bold> Dissected perianth; <bold>D.</bold> Ovary, column, and lip in three-quarters view; <bold>E.</bold> Column in lateral, three-quarters, and ventral views (emasculated at the right); <bold>F.</bold> Pollinarium in dorsal, ventral, three-quarters, and lateral views; <bold>G.</bold> Anther cap. Scale bars: 3 mm (<bold>F, G</bold>); 5 mm (<bold>E</bold>); 1 cm (<bold>B, D</bold>); 3 cm (<bold>C</bold>); 10 cm (<bold>A</bold>). Prepared by F. Pupulin from <italic>F. Pupulin 9146</italic> (voucher at JBL-K0409).</p></caption><graphic xmlns:xlink="http://www.w3.org/1999/xlink" xlink:href="phytokeys-266-033_article-159892__-g004.jpg" position="float" orientation="portrait" xlink:type="simple" id="oo_1460334.jpg"><uri content-type="original_file" xlink:type="simple">https://binary.pensoft.net/fig/1460334</uri></graphic></fig></tp:treatment-sec><tp:treatment-sec sec-type="description" id="SECID0ERRAE"><title>Description.</title><p>Epiphytic, caespitose, erect <bold><italic>herbs</italic></bold> with a tuft of 4–5 leaves arranged like a fan. <bold><italic>Roots</italic></bold> flexuous, slender, ca. 1 mm in diameter, whitish, the apex green. <bold><italic>Leaves</italic></bold> narrowly elliptic, acuminate, 8.0–20.0 × 1.0–1.8 cm, with a short conduplicate petiole to 0.5 cm long, grayish green, paler on the underside, articulated with basal, ovate, strongly conduplicate sheaths 1.4–3.0 cm long, the margins scabrous-hyaline. <bold><italic>Inflorescence</italic></bold> a single-flowered raceme, suberect, to 5 cm long; peduncle terete, slender, ca. 3 cm long. <bold><italic>Floral bracts</italic></bold> two, the outer bract larger, broadly ovate, loose, 7 × 6 mm, the inner bractlet lanceolate, smaller, 7 × 2 mm. Pedicellate <bold><italic>ovary</italic></bold> terete-subclavate, gently curved toward the apex, 2 cm long. <bold><italic>Flower</italic></bold> spreading, downward facing, the sepals and petals creamy white, the petals marked with few, scattered rose-purple spots near the base, the lip white, flushed pale yellow toward the base, with lines of purple spots (nectar guides) running from the base to about two-thirds of the blade, the callus on the disc yellow, the column white, sparsely dotted with purple-red at the base, the anther cap cream to light brown. <bold><italic>Dorsal sepal</italic></bold> lanceolate, acute, 15 × 7 mm, porrect-recurved. <bold><italic>Lateral sepals</italic></bold> narrowly lanceolate, acute, abruptly apiculate, 25 × 5 mm, strongly reflexed, subuncinate at apex, the labellar margin enrolled from the base to the middle. <bold><italic>Petals</italic></bold> inserted along the basal side of the column, obliquely obovate to narrowly subrhombic, truncate, 22 × 8 mm, porrect, the apex gently recurved. <bold><italic>Lip</italic></bold> obscurely three-lobed, 28 × 21 mm, the lateral lobes elliptic, erect to flank the column, the midlobe broadly ovate-trapezoid, apically bilobed, geniculate-bent, apically shortly reflexed, with ruffled margins; disc with a median, irregularly dentate callus, slightly elevated callus in the middle of laminate, and a second thickening toward the apex of the midlobe. <bold><italic>Column</italic></bold> hemiterete, ca. 10 mm long, dilated around the stigma into elliptic-subtriangular wings, 5 mm wide at the broadest point, provided with a long foot ca 10 mm long, the stigma transversal, slit-like, the rostellum acicular, flanked by 2 pararostellar teeth, the clinandrium low-cuspidate, swallow. <bold><italic>Anther cap</italic></bold> ovate, apically refuse, 2-celled. <bold><italic>Pollinia</italic></bold> 4, narrowly ovate, complanate, in two superposed pairs of different sizes, on a short, rectangular, erected stipe and a narrowly lanceolate, thick viscidium.</p><fig id="F5" position="float" orientation="portrait"><object-id xmlns:xlink="http://www.w3.org/1999/xlink" content-type="doi" xlink:type="simple">10.3897/phytokeys.266.159892.figure5</object-id><object-id xmlns:xlink="http://www.w3.org/1999/xlink" content-type="arpha" xlink:type="simple">DF10875D-CA5B-5B40-A561-9826D97861DB</object-id><label>Figure 5.</label><caption><p>Flower of ×<italic><tp:taxon-name><tp:taxon-name-part taxon-name-part-type="genus" reg="Benzoscaphe">Benzoscaphe</tp:taxon-name-part> <tp:taxon-name-part taxon-name-part-type="species" reg="stelleri">stelleri</tp:taxon-name-part></tp:taxon-name></italic>, from the plant that served as the holotype. Photograph by F. Pupulin.</p></caption><graphic xmlns:xlink="http://www.w3.org/1999/xlink" xlink:href="phytokeys-266-033_article-159892__-g005.jpg" position="float" orientation="portrait" xlink:type="simple" id="oo_1460335.jpg"><uri content-type="original_file" xlink:type="simple">https://binary.pensoft.net/fig/1460335</uri></graphic></fig></tp:treatment-sec><tp:treatment-sec sec-type="distribution" id="SECID0EZTAE"><title>Distribution.</title><p>Only known from central Costa Rica, where it has been so far documented only from about 1500 meters of elevation along the southeastern slopes of the Central Volcanic Cordillera, facing the Central Valley (Fig. <xref ref-type="fig" rid="F6">6</xref>).</p><fig id="F6" position="float" orientation="portrait"><object-id xmlns:xlink="http://www.w3.org/1999/xlink" content-type="doi" xlink:type="simple">10.3897/phytokeys.266.159892.figure6</object-id><object-id xmlns:xlink="http://www.w3.org/1999/xlink" content-type="arpha" xlink:type="simple">90A5F2BF-CF18-556C-8F10-8CE42477F694</object-id><label>Figure 6.</label><caption><p>Map showing the type locality of ×<italic><tp:taxon-name><tp:taxon-name-part taxon-name-part-type="genus" reg="Benzoscaphe">Benzoscaphe</tp:taxon-name-part> <tp:taxon-name-part taxon-name-part-type="species" reg="stelleri">stelleri</tp:taxon-name-part></tp:taxon-name></italic> (red circle) and the known distribution ranges in Costa Rica of <italic><tp:taxon-name><tp:taxon-name-part taxon-name-part-type="genus" reg="Chondroscaphe">Chondroscaphe</tp:taxon-name-part> <tp:taxon-name-part taxon-name-part-type="species" reg="bicolor">bicolor</tp:taxon-name-part></tp:taxon-name></italic> (light blue) and <italic><tp:taxon-name><tp:taxon-name-part taxon-name-part-type="genus" reg="Benzingia">Benzingia</tp:taxon-name-part> <tp:taxon-name-part taxon-name-part-type="species" reg="reichenbachiana">reichenbachiana</tp:taxon-name-part></tp:taxon-name></italic> (lined blue).</p></caption><graphic xmlns:xlink="http://www.w3.org/1999/xlink" xlink:href="phytokeys-266-033_article-159892__-g006.jpg" position="float" orientation="portrait" xlink:type="simple" id="oo_1460336.jpg"><uri content-type="original_file" xlink:type="simple">https://binary.pensoft.net/fig/1460336</uri></graphic></fig></tp:treatment-sec><tp:treatment-sec sec-type="habitat" id="SECID0ERVAE"><title>Habitat and phenology.</title><p>The nothospecies inhabits the premontane wet forests of the geologically recent Central Volcanic Cordillera in Costa Rica, where it has been exclusively found along the slopes of the range facing south, a region mostly influenced by the Pacific climate. Flowers are produced at least in February and March, at the beginning of the dry season in Costa Rica.</p></tp:treatment-sec><tp:treatment-sec sec-type="Eponymy" id="SECID0EWVAE"><title>Eponymy.</title><p>Dedicated to Norman Steller, of Naranjo, Costa Rica, who participated in the collection of the plant that served as type.</p><p>The plant and flower of <italic><tp:taxon-name><tp:taxon-name-part taxon-name-part-type="genus" reg="Benzoscaphe">Benzoscaphe</tp:taxon-name-part> <tp:taxon-name-part taxon-name-part-type="species" reg="stelleri">stelleri</tp:taxon-name-part></tp:taxon-name></italic> appear to have no morphologically similar taxa in Costa Rica. Both vegetatively and in terms of floral morphology, its characteristics appear to be intermediate between those of <italic><tp:taxon-name><tp:taxon-name-part taxon-name-part-type="genus" reg="Benzingia">Benzingia</tp:taxon-name-part> <tp:taxon-name-part taxon-name-part-type="species" reg="reichenbachiana">reichenbachiana</tp:taxon-name-part></tp:taxon-name></italic> and (most likely) <italic><tp:taxon-name><tp:taxon-name-part taxon-name-part-type="genus" reg="Chondroscaphe">Chondroscaphe</tp:taxon-name-part> <tp:taxon-name-part taxon-name-part-type="species" reg="bicolor">bicolor</tp:taxon-name-part></tp:taxon-name></italic>. The leaves of the nothospecies are grayish-green in color, with a prismatic-appearing epidermis, as in <italic><tp:taxon-name><tp:taxon-name-part taxon-name-part-type="genus" reg="Benzingia">B.</tp:taxon-name-part> <tp:taxon-name-part taxon-name-part-type="species" reg="reichenbachiana">reichenbachiana</tp:taxon-name-part></tp:taxon-name></italic>, but they are erect and not wavy, as in the genus <italic><tp:taxon-name><tp:taxon-name-part taxon-name-part-type="genus" reg="Chondroscaphe">Chondroscaphe</tp:taxon-name-part></tp:taxon-name></italic>. As for the flower, the lateral sepals are completely reflexed and subuncinate at the apex (rather than spreading), the base of the petals is completely adnate to the column, and the latter has an elongate foot, as in <italic><tp:taxon-name><tp:taxon-name-part taxon-name-part-type="genus" reg="Benzingia">Benzingia</tp:taxon-name-part></tp:taxon-name></italic> (short in <italic><tp:taxon-name><tp:taxon-name-part taxon-name-part-type="genus" reg="Chondroscaphe">Chondroscaphe</tp:taxon-name-part></tp:taxon-name></italic>). On the contrary, the suberect (rather than pendulous) inflorescence, the subtrapezoid petals, the labellum adorned with two rows of calli (only one central in <italic><tp:taxon-name><tp:taxon-name-part taxon-name-part-type="genus" reg="Benzingia">Benzingia</tp:taxon-name-part></tp:taxon-name></italic>), the elongated and narrowly ovate anther, and the elongated and strongly curved pollinia, affixed to a concave-convex rectangular stipe and an enlarged viscidium, are similar to those of <italic><tp:taxon-name><tp:taxon-name-part taxon-name-part-type="genus" reg="Chondroscaphe">Chondroscaphe</tp:taxon-name-part></tp:taxon-name></italic>. The size of the flowers and the general shape of the labellum are intermediate between those of the two species.</p><p>We do not have conclusive evidence on the pollination of <italic><tp:taxon-name><tp:taxon-name-part taxon-name-part-type="genus" reg="Benzingia">Benzingia</tp:taxon-name-part></tp:taxon-name></italic> Dodson species, but <xref ref-type="bibr" rid="B25">Gerlach and Schill (1991)</xref> suggest <italic><tp:taxon-name><tp:taxon-name-part taxon-name-part-type="genus" reg="Benzingia">B.</tp:taxon-name-part> <tp:taxon-name-part taxon-name-part-type="species" reg="palorae">palorae</tp:taxon-name-part></tp:taxon-name></italic> (Dodson &amp; Hirtz) Dressler (as <italic><tp:taxon-name><tp:taxon-name-part taxon-name-part-type="genus" reg="Stenia">Stenia</tp:taxon-name-part></tp:taxon-name></italic> Lindl.) is pollinated by male <tp:taxon-name><tp:taxon-name-part taxon-name-part-type="tribe">Euglossini</tp:taxon-name-part></tp:taxon-name> bees, while <xref ref-type="bibr" rid="B26">Heide-Jørgensen (2021)</xref> reports that in the forests of the Ecuadorian Amazon <italic><tp:taxon-name><tp:taxon-name-part taxon-name-part-type="genus" reg="Benzingia">B.</tp:taxon-name-part> <tp:taxon-name-part taxon-name-part-type="species" reg="caudata">caudata</tp:taxon-name-part></tp:taxon-name></italic> (Ackerman) Dressler (as <italic><tp:taxon-name><tp:taxon-name-part taxon-name-part-type="genus" reg="Chondrorhynhca">Chondrorhynhca</tp:taxon-name-part></tp:taxon-name></italic> Lindl.) is pollinated by <italic><tp:taxon-name><tp:taxon-name-part taxon-name-part-type="genus" reg="Euglossa">Euglossa</tp:taxon-name-part></tp:taxon-name></italic> sp., which receives the pollinarium on the head. <xref ref-type="bibr" rid="B48">Ramírez et al. (2002)</xref> reported, based on a personal observation by Robert Dressler, pollination of <italic><tp:taxon-name><tp:taxon-name-part taxon-name-part-type="genus" reg="Benzingia">B.</tp:taxon-name-part> <tp:taxon-name-part taxon-name-part-type="species" reg="reichenbachiana">reichenbachiana</tp:taxon-name-part></tp:taxon-name></italic> (Schltr.) Dressler by <italic><tp:taxon-name><tp:taxon-name-part taxon-name-part-type="genus" reg="Euglossa">Euglossa</tp:taxon-name-part> <tp:taxon-name-part taxon-name-part-type="species" reg="heterosticta">heterosticta</tp:taxon-name-part></tp:taxon-name></italic>, a relatively small bee ca. 1 cm long, but the authors gave no further details regarding the interaction between flower and insect and the place of pollinarium deposition. The same observation is reported by <xref ref-type="bibr" rid="B32">Lipińska and Barabasz (2024)</xref> in their review of pollination in Guatemalan orchids. The specific form of the pollinarium and its position on the insect’s body play a key role in effective fertilization of the flower and allow pollen deposition to be species-specific even among closely related taxa. Given the precise and highly specific size and shape of pollinarium and those of the foraging insects, as well as the ability of the flower to manipulate the insect’s behavior to place it in the correct position to receive and deposit the pollen, the margins for mechanical errors, possibly leading to pollination between different taxa, are limited. For example, within the subtribe <tp:taxon-name><tp:taxon-name-part taxon-name-part-type="subtribe">Zygopetalinae</tp:taxon-name-part></tp:taxon-name>, to which the species in this study belong, <xref ref-type="bibr" rid="B36">Nunes et al. (2017)</xref> demonstrated how in <italic><tp:taxon-name><tp:taxon-name-part taxon-name-part-type="genus" reg="Warrea">Warrea</tp:taxon-name-part></tp:taxon-name></italic> Lindl. and <italic><tp:taxon-name><tp:taxon-name-part taxon-name-part-type="genus" reg="Zygopetalum">Zygopetalum</tp:taxon-name-part></tp:taxon-name></italic> the bee removes the pollinarium when getting out of the cavity formed by the lip and the column. In <italic><tp:taxon-name><tp:taxon-name-part taxon-name-part-type="genus" reg="Warrea">Warrea</tp:taxon-name-part></tp:taxon-name></italic>, however, the pollinarium is deposited on the thorax of <italic><tp:taxon-name><tp:taxon-name-part taxon-name-part-type="genus" reg="Bombus">Bombus</tp:taxon-name-part> <tp:taxon-name-part taxon-name-part-type="species" reg="brasiliensis">brasiliensis</tp:taxon-name-part></tp:taxon-name></italic>, while in <italic><tp:taxon-name><tp:taxon-name-part taxon-name-part-type="genus" reg="Zygopetalum">Zygopetalum</tp:taxon-name-part> <tp:taxon-name-part taxon-name-part-type="species" reg="maxillare">maxillare</tp:taxon-name-part></tp:taxon-name></italic> G.Lodd. and <italic><tp:taxon-name><tp:taxon-name-part taxon-name-part-type="genus" reg="Zygopetalum">Z.</tp:taxon-name-part> <tp:taxon-name-part taxon-name-part-type="species" reg="crinitum">crinitum</tp:taxon-name-part></tp:taxon-name></italic> G.Lodd. it adheres to the back of the head and the head front, respectively, of the carpenter bees that visit the flowers.</p><p>There are elements in the morphology of the flower and pollinarium of <italic><tp:taxon-name><tp:taxon-name-part taxon-name-part-type="genus" reg="Benzingia">Benzingia</tp:taxon-name-part></tp:taxon-name></italic> that are indicative of their possible general functioning. The flowers of <italic><tp:taxon-name><tp:taxon-name-part taxon-name-part-type="genus" reg="Benzingia">Benzingia</tp:taxon-name-part> <tp:taxon-name-part taxon-name-part-type="species" reg="reichenbachiana">reichenbachiana</tp:taxon-name-part></tp:taxon-name></italic> are gullet-shaped, with the labellum spreading in front and the lateral sepals completely back-swept and inrolled, hooked towards the apex, so as to imitate nectaries (Fig. <xref ref-type="fig" rid="F7">7A</xref>). In a similarly shaped flower (<italic><tp:taxon-name><tp:taxon-name-part taxon-name-part-type="genus" reg="Warscewiczella">Warscewiczella</tp:taxon-name-part> <tp:taxon-name-part taxon-name-part-type="species" reg="lipscombiae">lipscombiae</tp:taxon-name-part></tp:taxon-name></italic>, Fig. <xref ref-type="fig" rid="F7">7B</xref>), <xref ref-type="bibr" rid="B1">Ackerman (1983)</xref> was able to observe several individuals of <italic><tp:taxon-name><tp:taxon-name-part taxon-name-part-type="genus" reg="Eulaema">Eulaema</tp:taxon-name-part> <tp:taxon-name-part taxon-name-part-type="species" reg="meriana">meriana</tp:taxon-name-part></tp:taxon-name></italic>, <italic><tp:taxon-name><tp:taxon-name-part taxon-name-part-type="genus" reg="Euglossa">Euglossa</tp:taxon-name-part> <tp:taxon-name-part taxon-name-part-type="species" reg="cognata">cognata</tp:taxon-name-part></tp:taxon-name></italic>, and <italic><tp:taxon-name><tp:taxon-name-part taxon-name-part-type="genus" reg="Euglossa">E.</tp:taxon-name-part> <tp:taxon-name-part taxon-name-part-type="species" reg="imperialis">imperialis</tp:taxon-name-part></tp:taxon-name></italic> extending their tongues into the cavity formed by the sepals in search of nectar. Most of these floral visitors are too small to come into contact with the column that overhangs the labellum, but <xref ref-type="bibr" rid="B1">Ackerman (1983)</xref> documented a female of <italic><tp:taxon-name><tp:taxon-name-part taxon-name-part-type="genus" reg="Eulaema">E.</tp:taxon-name-part> <tp:taxon-name-part taxon-name-part-type="species" reg="meriana">meriana</tp:taxon-name-part></tp:taxon-name></italic> that, after extending the tongue into the nectar less nectary, received the pollinarium on the back of its head when backing out. The presence of “pseudo-nectaries,” as well as the broad and low laminar callus at the base of the labellum, appears in fact to be designed to allow the insect to advance deeply into the flower in search of a reward. In turn, the relatively large shield-like shape of the viscidium and the tegula that remains raised after removal suggests that the pollinarium is deposited on the head or on the frontal part of the scutellum of the visiting insect.</p><fig id="F7" position="float" orientation="portrait"><object-id xmlns:xlink="http://www.w3.org/1999/xlink" content-type="doi" xlink:type="simple">10.3897/phytokeys.266.159892.figure7</object-id><object-id xmlns:xlink="http://www.w3.org/1999/xlink" content-type="arpha" xlink:type="simple">3C22B118-690A-54D9-B2A3-179BBF5D1E4F</object-id><label>Figure 7.</label><caption><p>Flowers of <tp:taxon-name><tp:taxon-name-part taxon-name-part-type="subtribe">Zygopetalinae</tp:taxon-name-part></tp:taxon-name> with back-swept and inrolled lateral sepals. <bold>A.</bold><italic><tp:taxon-name><tp:taxon-name-part taxon-name-part-type="genus" reg="Benzingia">Benzingia</tp:taxon-name-part> <tp:taxon-name-part taxon-name-part-type="species" reg="reichenbachiana">reichenbachiana</tp:taxon-name-part></tp:taxon-name></italic>; <bold>B.</bold><italic><tp:taxon-name><tp:taxon-name-part taxon-name-part-type="genus" reg="Warscewiczella">Warscewiczella</tp:taxon-name-part> <tp:taxon-name-part taxon-name-part-type="species" reg="lipscombiae">lipscombiae</tp:taxon-name-part></tp:taxon-name></italic>. Scale bar: 3 cm. Photographs by F. Pupulin.</p></caption><graphic xmlns:xlink="http://www.w3.org/1999/xlink" xlink:href="phytokeys-266-033_article-159892__-g007.jpg" position="float" orientation="portrait" xlink:type="simple" id="oo_1460337.jpg"><uri content-type="original_file" xlink:type="simple">https://binary.pensoft.net/fig/1460337</uri></graphic></fig><p>Nevertheless, it is possible that several similar, albeit different, pollination syndromes exist in <italic><tp:taxon-name><tp:taxon-name-part taxon-name-part-type="genus" reg="Benzingia">Benzingia</tp:taxon-name-part></tp:taxon-name></italic>, as the flowers of <italic><tp:taxon-name><tp:taxon-name-part taxon-name-part-type="genus" reg="Benzingia">B.</tp:taxon-name-part> <tp:taxon-name-part taxon-name-part-type="species" reg="hirtzii">hirtzii</tp:taxon-name-part></tp:taxon-name></italic> Dodson are non-resupinate (Fig. <xref ref-type="fig" rid="F8">8A</xref>), so that the visiting bee probably receives the pollinarium on the ventrum rather than on the front or the back of the body (<xref ref-type="bibr" rid="B43">Pupulin 2009</xref>). A similar placement on the ventral part of the insect’s body has been hypothesized for two species of <italic><tp:taxon-name><tp:taxon-name-part taxon-name-part-type="genus" reg="Kefersteinia">Kefersteinia</tp:taxon-name-part></tp:taxon-name></italic> with non-resupinate flowers (<xref ref-type="bibr" rid="B12">Carnevali et al. 2015</xref>; <xref ref-type="bibr" rid="B58">Sierra-Ariza and Harding 2023</xref>), while in species with resupinate flowers the pollinarium is deposited at the base of one of the bee’s antennae (<xref ref-type="bibr" rid="B22">Dressler 1972</xref>; <xref ref-type="bibr" rid="B43">Pupulin 2009</xref>).</p><fig id="F8" position="float" orientation="portrait"><object-id xmlns:xlink="http://www.w3.org/1999/xlink" content-type="doi" xlink:type="simple">10.3897/phytokeys.266.159892.figure8</object-id><object-id xmlns:xlink="http://www.w3.org/1999/xlink" content-type="arpha" xlink:type="simple">883EFC90-277D-582F-AEDD-E385AB7D6CFC</object-id><label>Figure 8.</label><caption><p>Anomalous flowers of <tp:taxon-name><tp:taxon-name-part taxon-name-part-type="subtribe">Zygopetalinae</tp:taxon-name-part></tp:taxon-name>. <bold>A.</bold><italic><tp:taxon-name><tp:taxon-name-part taxon-name-part-type="genus" reg="Benzingia">Benzingia</tp:taxon-name-part> <tp:taxon-name-part taxon-name-part-type="species" reg="hirtzii">hirtzii</tp:taxon-name-part></tp:taxon-name></italic>, the flower non-resupinate; <bold>B.</bold><italic><tp:taxon-name><tp:taxon-name-part taxon-name-part-type="genus" reg="Chondroscaphe">Chondroscaphe</tp:taxon-name-part> <tp:taxon-name-part taxon-name-part-type="species" reg="embreei">embreei</tp:taxon-name-part></tp:taxon-name></italic>, the lateral sepals not back-swept. Photographs by F. Pupulin.</p></caption><graphic xmlns:xlink="http://www.w3.org/1999/xlink" xlink:href="phytokeys-266-033_article-159892__-g008.jpg" position="float" orientation="portrait" xlink:type="simple" id="oo_1460338.jpg"><uri content-type="original_file" xlink:type="simple">https://binary.pensoft.net/fig/1460338</uri></graphic></fig><fig id="F9" position="float" orientation="portrait"><object-id xmlns:xlink="http://www.w3.org/1999/xlink" content-type="doi" xlink:type="simple">10.3897/phytokeys.266.159892.figure9</object-id><object-id xmlns:xlink="http://www.w3.org/1999/xlink" content-type="arpha" xlink:type="simple">3535C67A-01C1-5EA5-9256-6E33DC906578</object-id><label>Figure 9.</label><caption><p>Pollinaria of <italic><tp:taxon-name><tp:taxon-name-part taxon-name-part-type="genus" reg="Chondroscaphe">Chondroscaphe</tp:taxon-name-part></tp:taxon-name></italic> species. <bold>A.</bold><italic><tp:taxon-name><tp:taxon-name-part taxon-name-part-type="genus" reg="Chondroscaphe">C.</tp:taxon-name-part> <tp:taxon-name-part taxon-name-part-type="species" reg="embreei">embreei</tp:taxon-name-part></tp:taxon-name></italic>; <bold>B.</bold><italic><tp:taxon-name><tp:taxon-name-part taxon-name-part-type="genus" reg="Chondroscaphe">C.</tp:taxon-name-part> <tp:taxon-name-part taxon-name-part-type="species" reg="atrinlinguis">atrinlinguis</tp:taxon-name-part></tp:taxon-name></italic>; <bold>C.</bold><italic><tp:taxon-name><tp:taxon-name-part taxon-name-part-type="genus" reg="Chondroscaphe">C.</tp:taxon-name-part> <tp:taxon-name-part taxon-name-part-type="species" reg="yamilethiae">yamilethiae</tp:taxon-name-part></tp:taxon-name></italic>; <bold>D.</bold><italic><tp:taxon-name><tp:taxon-name-part taxon-name-part-type="genus" reg="Chondroscaphe">C.</tp:taxon-name-part> <tp:taxon-name-part taxon-name-part-type="species" reg="bicolor">bicolor</tp:taxon-name-part></tp:taxon-name></italic>. Scale bar: 3 mm (<bold>A–D</bold>). Photographs by F. Pupulin.</p></caption><graphic xmlns:xlink="http://www.w3.org/1999/xlink" xlink:href="phytokeys-266-033_article-159892__-g009.jpg" position="float" orientation="portrait" xlink:type="simple" id="oo_1460339.jpg"><uri content-type="original_file" xlink:type="simple">https://binary.pensoft.net/fig/1460339</uri></graphic></fig><p>Unfortunately, even though the pollinaria of <italic><tp:taxon-name><tp:taxon-name-part taxon-name-part-type="genus" reg="Chondroscaphe">Chondroscaphe</tp:taxon-name-part></tp:taxon-name></italic> (Dressler) Senghas &amp; G. Gerlach (as <italic><tp:taxon-name><tp:taxon-name-part taxon-name-part-type="genus" reg="Chondrorhyncha">Chondrorhyncha</tp:taxon-name-part></tp:taxon-name></italic> Lindl.) have been found on a male bee, <italic><tp:taxon-name><tp:taxon-name-part taxon-name-part-type="genus" reg="Euglossa">Euglossa</tp:taxon-name-part> <tp:taxon-name-part taxon-name-part-type="species" reg="asarophora">asarophora</tp:taxon-name-part></tp:taxon-name></italic>, records of pollination in species belonging to the genus are limited to observations of a single species (<xref ref-type="bibr" rid="B49">Reynolds 2004</xref>). <xref ref-type="bibr" rid="B1">Ackerman (1983)</xref> suggested that the pollination syndrome of <italic><tp:taxon-name><tp:taxon-name-part taxon-name-part-type="genus" reg="Chondroscaphe">Chondroscaphe</tp:taxon-name-part></tp:taxon-name></italic> could be similar to that of <italic><tp:taxon-name><tp:taxon-name-part taxon-name-part-type="genus" reg="Warscewiczella">Warscewiczella</tp:taxon-name-part></tp:taxon-name></italic> (treated as <italic><tp:taxon-name><tp:taxon-name-part taxon-name-part-type="genus" reg="Cochleanthes">Cochleanthes</tp:taxon-name-part></tp:taxon-name></italic> Raf.). However, the only species in the genus whose pollination has been documented so far, <italic><tp:taxon-name><tp:taxon-name-part taxon-name-part-type="genus" reg="Chondroscaphe">Chondroscaphe</tp:taxon-name-part> <tp:taxon-name-part taxon-name-part-type="species" reg="embreei">embreei</tp:taxon-name-part></tp:taxon-name></italic> (Dodson &amp; Neudecker) C. Rungius, lacks the tubular or reflexed sepals that deceive pollinators as false nectaries. Instead, these are spreading, as are the fimbriate petals and lip (Fig. <xref ref-type="fig" rid="F8">8B</xref>). The lip is bilobed, with the base parallel to the column to form a gullet, then spreading and flaring in the apical half. In <italic><tp:taxon-name><tp:taxon-name-part taxon-name-part-type="genus" reg="Chondroscaphe">C.</tp:taxon-name-part> <tp:taxon-name-part taxon-name-part-type="species" reg="embreei">embreei</tp:taxon-name-part></tp:taxon-name></italic>, as well as in most species of the genus, the lip is deeply and irregularly fimbriate, but in <italic><tp:taxon-name><tp:taxon-name-part taxon-name-part-type="genus" reg="Chondroscaphe">Chondroscaphe</tp:taxon-name-part></tp:taxon-name></italic> species recorded in Costa Rica, it is only wavy to ruffled, with entire margins (<xref ref-type="bibr" rid="B41">Pupulin 2005</xref>). <italic><tp:taxon-name><tp:taxon-name-part taxon-name-part-type="genus" reg="Chondroscaphe">Chondroscaphe</tp:taxon-name-part> <tp:taxon-name-part taxon-name-part-type="species" reg="embreei">embreei</tp:taxon-name-part></tp:taxon-name></italic> is pollinated by male euglossine bees, <italic><tp:taxon-name><tp:taxon-name-part taxon-name-part-type="genus" reg="Euglossa">Euglossa</tp:taxon-name-part> <tp:taxon-name-part taxon-name-part-type="species" reg="trinotata">trinotata</tp:taxon-name-part></tp:taxon-name></italic>, which receive the pollinarium on the right metasoma (<xref ref-type="bibr" rid="B49">Reynolds 2004</xref>). The pollinarium of <italic><tp:taxon-name><tp:taxon-name-part taxon-name-part-type="genus" reg="Chondroscaphe">C.</tp:taxon-name-part> <tp:taxon-name-part taxon-name-part-type="species" reg="embreei">embreei</tp:taxon-name-part></tp:taxon-name></italic> is large, over 7 mm long, with two pairs of unequal pollinia—the adaxial ones linear and the abaxial ones linear–semi-falcate and much longer. They are connected by yellow caudicles to a broadly rhombic, erect stipe, in turn affixed to a comparatively small, obpeltate, hyaline viscidium (Fig. <xref ref-type="fig" rid="F9">9A</xref>). Even though this is the basic structure of <italic><tp:taxon-name><tp:taxon-name-part taxon-name-part-type="genus" reg="Chondroscaphe">Chondroscaphe</tp:taxon-name-part></tp:taxon-name></italic> pollinaria, specific variations occur. In Costa Rica, the pollinaria of <italic><tp:taxon-name><tp:taxon-name-part taxon-name-part-type="genus" reg="Chondroscaphe">C.</tp:taxon-name-part> <tp:taxon-name-part taxon-name-part-type="species" reg="atrilinguis">atrilinguis</tp:taxon-name-part></tp:taxon-name></italic> Dressler (Fig. <xref ref-type="fig" rid="F9">9B</xref>) and <italic><tp:taxon-name><tp:taxon-name-part taxon-name-part-type="genus" reg="Chondroscaphe">C.</tp:taxon-name-part> <tp:taxon-name-part taxon-name-part-type="species" reg="yamilethiae">yamilethiae</tp:taxon-name-part></tp:taxon-name></italic> Pupulin (Fig. <xref ref-type="fig" rid="F9">9C</xref>) are similar to that of <italic><tp:taxon-name><tp:taxon-name-part taxon-name-part-type="genus" reg="Chondroscaphe">C.</tp:taxon-name-part> <tp:taxon-name-part taxon-name-part-type="species" reg="embreei">embreei</tp:taxon-name-part></tp:taxon-name></italic>, but <italic><tp:taxon-name><tp:taxon-name-part taxon-name-part-type="genus" reg="Chondroscaphe">C.</tp:taxon-name-part> <tp:taxon-name-part taxon-name-part-type="species" reg="bicolor">bicolor</tp:taxon-name-part></tp:taxon-name></italic> (Rolfe) Dressler has a much smaller, subquadrate stipe and a comparatively small, elliptic viscidium (Fig. <xref ref-type="fig" rid="F9">9D</xref>).</p><p>We cannot know which of the two parent species donated the pollen and which was fertilized. However, since the flower visitor of <italic><tp:taxon-name><tp:taxon-name-part taxon-name-part-type="genus" reg="Benzingia">Benzingia</tp:taxon-name-part> <tp:taxon-name-part taxon-name-part-type="species" reg="reichenbachiana">reichenbachiana</tp:taxon-name-part></tp:taxon-name></italic> is a small bee, it would hardly be able to deposit the pollen of this species on the stigma of the <italic><tp:taxon-name><tp:taxon-name-part taxon-name-part-type="genus" reg="Chondroscaphe">Chondroscaphe</tp:taxon-name-part></tp:taxon-name></italic> flower, which is located in a much higher position relative to the callus of the labellum. Available information indicates that the flowers of <italic><tp:taxon-name><tp:taxon-name-part taxon-name-part-type="genus" reg="Chondroscaphe">Chondroscaphe</tp:taxon-name-part> <tp:taxon-name-part taxon-name-part-type="species" reg="endresii">endresii</tp:taxon-name-part></tp:taxon-name></italic> have an intense, spicy fragrance, suggesting the presence of compounds such as eugenol, which is the main reason male euglossine bees visit them in search of scents for their courtship ceremonies. The gullet-shaped flower of <italic><tp:taxon-name><tp:taxon-name-part taxon-name-part-type="genus" reg="Benzingia">B.</tp:taxon-name-part> <tp:taxon-name-part taxon-name-part-type="species" reg="reichenbachiana">reichenbachiana</tp:taxon-name-part></tp:taxon-name></italic>, with its nectariform lateral sepals, likely also exhibits a deceptive pollination syndrome. It is possible that the inadvertent hybridization of the two species is the result of the simultaneous presence of two different pollination syndromes, in which one insect may have visited one flower for its scent and subsequently the other in search of a food reward.</p></tp:treatment-sec><ref-list><ref id="B25"><mixed-citation xmlns:xlink="http://www.w3.org/1999/xlink" xlink:type="simple"><person-group><name name-style="western"><surname>Gerlach</surname><given-names>G</given-names></name><name name-style="western"><surname>Schill</surname><given-names>R</given-names></name></person-group> (<year>1991</year>) <article-title>Composition of orchid scents attracting euglossine bees.</article-title><source>Botanica Acta</source><volume>104</volume>: <fpage>379</fpage>–<lpage>384</lpage>. <ext-link xlink:href="10.1111/j.1438-8677.1991.tb00245.x" ext-link-type="doi" xlink:type="simple">https://doi.org/10.1111/j.1438-8677.1991.tb00245.x</ext-link></mixed-citation></ref><ref id="B26"><mixed-citation xmlns:xlink="http://www.w3.org/1999/xlink" xlink:type="simple"><person-group><name name-style="western"><surname>Heide-Jørgensen</surname><given-names>HS</given-names></name></person-group> (<year>2021</year>) Orchid pollination. Viscum, June 2021. <ext-link xlink:href="https://viscum.dk/orchid-pollination/" ext-link-type="uri" xlink:type="simple">https://viscum.dk/orchid-pollination/</ext-link> [consulted on April 2025]</mixed-citation></ref><ref id="B48"><mixed-citation xmlns:xlink="http://www.w3.org/1999/xlink" xlink:type="simple"><person-group><name name-style="western"><surname>Ramírez</surname><given-names>S</given-names></name><name name-style="western"><surname>Dressler</surname><given-names>RL</given-names></name><name name-style="western"><surname>Ospina</surname><given-names>M</given-names></name></person-group> (<year>2002</year>) <article-title>Abejas euglosinas (<tp:taxon-name><tp:taxon-name-part taxon-name-part-type="order">Hymenoptera</tp:taxon-name-part></tp:taxon-name>: <tp:taxon-name><tp:taxon-name-part taxon-name-part-type="family">Apidae</tp:taxon-name-part></tp:taxon-name>) de la región Neotropical: listado de especies con notas sobre su biología.</article-title><source>Biota Colombiana</source><volume>3</volume>(<issue>1</issue>): <fpage>7</fpage>–<lpage>118</lpage>.</mixed-citation></ref><ref id="B32"><mixed-citation xmlns:xlink="http://www.w3.org/1999/xlink" xlink:type="simple"><person-group><name name-style="western"><surname>Lipińska</surname><given-names>MM</given-names></name><name name-style="western"><surname>Barabasz</surname><given-names>C</given-names></name></person-group> (<year>2024</year>) <article-title>Pollination of Guatemalan orchids – state of knowledge.</article-title> In: <person-group><name name-style="western"><surname>Lipińska</surname><given-names>M</given-names></name><name name-style="western"><surname>Lopez-Selva</surname><given-names>MM</given-names></name><name name-style="western"><surname>Sierra</surname><given-names>JM</given-names></name></person-group> (<role>Eds</role>) <issue-title>Biodiversity research in Central America.</issue-title><source>Neotropical Biology and Conservation 19(2)</source>, <fpage>199</fpage>–<lpage>221</lpage>. <ext-link xlink:href="10.3897/neotropical.19.e119499" ext-link-type="doi" xlink:type="simple">https://doi.org/10.3897/neotropical.19.e119499</ext-link></mixed-citation></ref><ref id="B36"><mixed-citation xmlns:xlink="http://www.w3.org/1999/xlink" xlink:type="simple"><person-group><name name-style="western"><surname>Nunes</surname><given-names>CEP</given-names></name><name name-style="western"><surname>Wolowski</surname><given-names>M</given-names></name><name name-style="western"><surname>Pansarin</surname><given-names>ER</given-names></name><name name-style="western"><surname>Gerlach</surname><given-names>G</given-names></name><name name-style="western"><surname>Aximoff</surname><given-names>I</given-names></name><name name-style="western"><surname>Vereecken</surname><given-names>NJ</given-names></name><name name-style="western"><surname>Salvador</surname><given-names>MJ</given-names></name><name name-style="western"><surname>Sazima</surname><given-names>M</given-names></name></person-group> (<year>2017</year>) More than euglossines: The diverse pollinators and floral scents of <tp:taxon-name><tp:taxon-name-part taxon-name-part-type="subtribe">Zygopetalinae</tp:taxon-name-part></tp:taxon-name> orchids. Science and Nature 104: 92. <ext-link xlink:href="10.1007/s00114-017-1511-3" ext-link-type="doi" xlink:type="simple">https://doi.org/10.1007/s00114-017-1511-3</ext-link></mixed-citation></ref><ref id="B1"><mixed-citation xmlns:xlink="http://www.w3.org/1999/xlink" xlink:type="simple"><person-group><name name-style="western"><surname>Ackerman</surname><given-names>JD</given-names></name></person-group> (<year>1983</year>) <article-title>Euglossine bee pollination of the orchid, <italic><tp:taxon-name><tp:taxon-name-part taxon-name-part-type="genus">Cochleanthes</tp:taxon-name-part> <tp:taxon-name-part taxon-name-part-type="species">lipscombiae</tp:taxon-name-part></tp:taxon-name></italic>: A food source mimic.</article-title><source>American Journal of Botany</source><volume>70</volume>: <fpage>830</fpage>–<lpage>834</lpage>. <ext-link xlink:href="10.1002/j.1537-2197.1983.tb06420.x" ext-link-type="doi" xlink:type="simple">https://doi.org/10.1002/j.1537-2197.1983.tb06420.x</ext-link></mixed-citation></ref><ref id="B43"><mixed-citation xmlns:xlink="http://www.w3.org/1999/xlink" xlink:type="simple"><person-group><name name-style="western"><surname>Pupulin</surname><given-names>F</given-names></name></person-group> (<year>2009</year>) Subtribe <tp:taxon-name><tp:taxon-name-part taxon-name-part-type="subtribe">Zygopetalinae</tp:taxon-name-part></tp:taxon-name>. In: Pridgeon AM et al. (Eds) Genera Orchidacearum. Vol. 5. <tp:taxon-name><tp:taxon-name-part taxon-name-part-type="subfamily">Epidendroideae</tp:taxon-name-part></tp:taxon-name> (Part two). Oxford University Press, Oxford, 456–546.</mixed-citation></ref><ref id="B12"><mixed-citation xmlns:xlink="http://www.w3.org/1999/xlink" xlink:type="simple"><person-group><name name-style="western"><surname>Carnevali</surname><given-names>G</given-names></name><name name-style="western"><surname>Cetzal-Ix</surname><given-names>W</given-names></name><name name-style="western"><surname>Tapia-Muñoz</surname><given-names>JL</given-names></name><name name-style="western"><surname>Romero-González</surname><given-names>G</given-names></name></person-group> (<year>2015</year>) <article-title>The world upside down: the first <italic><tp:taxon-name><tp:taxon-name-part taxon-name-part-type="genus">Kefersteinia</tp:taxon-name-part></tp:taxon-name></italic> (<tp:taxon-name><tp:taxon-name-part taxon-name-part-type="family">Orchidaceae</tp:taxon-name-part></tp:taxon-name>: <tp:taxon-name><tp:taxon-name-part taxon-name-part-type="subtribe">Zygopetalinae</tp:taxon-name-part></tp:taxon-name>) with non-resupinate flowers.</article-title><source>Phytotaxa</source><volume>239</volume>(<issue>2</issue>): <fpage>165</fpage>–<lpage>173</lpage>. <ext-link xlink:href="10.11646/phytotaxa.239.2.5" ext-link-type="doi" xlink:type="simple">https://doi.org/10.11646/phytotaxa.239.2.5</ext-link></mixed-citation></ref><ref id="B58"><mixed-citation xmlns:xlink="http://www.w3.org/1999/xlink" xlink:type="simple"><person-group><name name-style="western"><surname>Sierra-Ariza</surname><given-names>MA</given-names></name><name name-style="western"><surname>Harding</surname><given-names>P</given-names></name></person-group> (<year>2023</year>) <article-title>A new species of <italic><tp:taxon-name><tp:taxon-name-part taxon-name-part-type="genus">Kefersteinia</tp:taxon-name-part></tp:taxon-name></italic> (<tp:taxon-name><tp:taxon-name-part taxon-name-part-type="family">Orchidaceae</tp:taxon-name-part></tp:taxon-name>: <tp:taxon-name><tp:taxon-name-part taxon-name-part-type="subtribe">Zygopetalinae</tp:taxon-name-part></tp:taxon-name>), with peculiar non-resupinate flowers.</article-title><source>Harvard Papers in Botany</source><volume>28</volume>(<issue>2</issue>): <fpage>727</fpage>–<lpage>733</lpage>. <ext-link xlink:href="10.3100/hpib.v28iss2.2023.n10" ext-link-type="doi" xlink:type="simple">https://doi.org/10.3100/hpib.v28iss2.2023.n10</ext-link></mixed-citation></ref><ref id="B22"><mixed-citation xmlns:xlink="http://www.w3.org/1999/xlink" xlink:type="simple"><person-group><name name-style="western"><surname>Dressler</surname><given-names>RL</given-names></name></person-group> (<year>1972</year>) <article-title>Una <italic><tp:taxon-name><tp:taxon-name-part taxon-name-part-type="genus">Kefersteinia</tp:taxon-name-part></tp:taxon-name></italic> nueva del Ecuador.</article-title><source>Orquideología</source><volume>7</volume>(<issue>3</issue>): <fpage>135</fpage>–<lpage>137</lpage>.</mixed-citation></ref><ref id="B49"><mixed-citation xmlns:xlink="http://www.w3.org/1999/xlink" xlink:type="simple"><person-group><name name-style="western"><surname>Reynolds</surname><given-names>AA</given-names></name></person-group> (<year>2004</year>) Diversity and rarity in an Andean cloud forest: deceit pollination and fruit set in the endemic orchid, <italic><tp:taxon-name><tp:taxon-name-part taxon-name-part-type="genus">Chondroscaphe</tp:taxon-name-part> <tp:taxon-name-part taxon-name-part-type="species">embreei</tp:taxon-name-part></tp:taxon-name></italic>. Master of Science (MS) Thesis, University of Georgia.</mixed-citation></ref><ref id="B41"><mixed-citation xmlns:xlink="http://www.w3.org/1999/xlink" xlink:type="simple"><person-group><name name-style="western"><surname>Pupulin</surname><given-names>F</given-names></name></person-group> (<year>2005</year>) <article-title><italic><tp:taxon-name><tp:taxon-name-part taxon-name-part-type="genus">Chondrorhyncha</tp:taxon-name-part></tp:taxon-name></italic> Lindl.</article-title> In: <person-group><name name-style="western"><surname>Pupulin</surname><given-names>F</given-names></name></person-group> (<role>Ed.</role>) <issue-title>Vanishing Beauty—Native Costa Rican Orchids, Vol.</issue-title><source>1: <italic><tp:taxon-name><tp:taxon-name-part taxon-name-part-type="genus">Acianthera</tp:taxon-name-part></tp:taxon-name>-<tp:taxon-name><tp:taxon-name-part taxon-name-part-type="genus">Kegeliella</tp:taxon-name-part></tp:taxon-name></italic>. Editorial de la Universidad de Costa Rica, San José</source>, <fpage>100</fpage>–<lpage>109</lpage>.</mixed-citation></ref></ref-list></tp:taxon-treatment>
